# Supplementary material for: APOBEC3 Activity Promotes the Survival and Evolution of Drug-Tolerant Persister Cells during EGFR Inhibitor Resistance in Lung Cancer
Source: Cancer Res Commun. 2025 May 21;5(5):825–40. doi: 10.1158/2767-9764.CRC-24-0442 (PMC12093302; doi:10.1158/2767-9764.CRC-24-0442)
Supplement: Supplementary File 1 — Trinucleotide contexts of mutations in gefitinib-sensitive and gefitinib-resistant PC9 cells with and without A3B expression. [file crc-24-0442_supplementary_file_1_suppsm1.xlsx]

## Sheet: PC9_WES_trinucleotide_counts
Supplementary File 1. Trinucleotide contexts of mutations in gefitinib-sensitive and gefitinib-resistant PC9 cells with and without A3B expression. APOBEC3 consensus mutations are shown in red.
	PC9_off_A	PC9_off_B	PC9_off_GRA	PC9_off_GRC	PC9_off_GRD	PC9_off_GRE	PC9_on_A	PC9_on_B	PC9_on_D	PC9_on_F	PC9_on_GRA	PC9_on_GRB	PC9_on_GRC	PC9_on_GRD	PC9_on_GRF
A[C>A]A	0	0	0	3	0	1	0	0	0	0	2	4	0	0	1	11
A[C>A]C	0	0	0	1	0	0	0	0	0	0	0	1	1	1	0	4
A[C>A]G	0	0	0	0	0	0	0	0	0	0	0	1	0	0	2	3
A[C>A]T	0	0	1	1	0	0	0	0	0	0	0	2	2	0	0	6
C[C>A]A	0	0	1	1	2	2	0	0	0	0	2	1	0	1	2	12
C[C>A]C	0	0	0	0	2	2	0	0	0	0	3	1	0	0	0	8
C[C>A]G	0	0	0	0	1	0	0	0	0	0	2	1	1	0	0	5
C[C>A]T	0	0	1	1	2	1	0	0	0	0	0	3	1	1	0	10
G[C>A]A	0	0	1	0	0	0	0	0	0	0	1	4	0	0	1	7
G[C>A]C	0	0	2	0	0	0	0	0	0	0	0	3	0	2	1	8
G[C>A]G	0	0	1	1	2	2	0	0	0	0	1	2	0	0	1	10
G[C>A]T	0	0	0	0	3	0	0	0	0	0	2	2	3	0	0	10
T[C>A]A	0	0	1	0	2	1	0	0	0	0	0	2	1	1	2	10
T[C>A]C	0	0	2	2	1	0	1	0	0	0	0	2	1	2	1	12
T[C>A]G	0	0	0	0	0	0	0	0	0	0	0	0	0	0	1	1
T[C>A]T	0	0	2	1	0	0	0	0	0	0	0	3	0	1	0	7
A[C>G]A	0	0	3	0	1	0	0	0	0	0	0	2	2	0	0	8
A[C>G]C	0	0	1	0	1	1	0	0	0	0	2	0	0	0	1	6
A[C>G]G	0	0	0	0	0	0	0	0	0	0	0	1	0	2	0	3
A[C>G]T	0	0	0	2	0	0	0	0	0	0	2	1	0	0	0	5
C[C>G]A	0	0	3	1	0	0	0	0	0	0	2	2	0	0	0	8
C[C>G]C	0	0	2	0	1	1	0	0	0	0	2	1	0	0	1	8
C[C>G]G	0	0	1	0	0	1	0	0	0	0	0	0	0	0	0	2
C[C>G]T	0	0	1	3	0	0	0	0	0	0	0	3	0	0	0	7
G[C>G]A	0	0	1	0	0	0	0	0	0	0	1	2	0	0	0	4
G[C>G]C	0	0	0	0	1	1	1	0	0	1	1	5	0	0	1	11
G[C>G]G	0	0	1	0	0	0	1	0	0	0	0	1	1	1	0	5
G[C>G]T	0	0	3	0	1	1	0	0	0	0	1	1	0	0	1	8
T[C>G]A	0	0	5	1	0	0	0	1	0	0	0	2	1	2	0	12
T[C>G]C	1	0	0	2	2	1	0	2	0	0	2	2	4	2	2	20
T[C>G]G	0	1	1	0	0	0	0	0	0	0	0	1	0	0	0	3
T[C>G]T	0	0	2	3	0	1	1	0	0	0	3	3	2	6	1	22
A[C>T]A	0	0	0	1	1	1	0	0	0	0	1	2	2	0	0	8
A[C>T]C	0	0	2	1	0	0	0	0	0	0	0	3	0	1	4	11
A[C>T]G	0	0	5	2	2	3	0	0	0	0	1	0	2	7	1	23
A[C>T]T	1	0	1	0	1	1	1	0	0	0	1	1	0	0	1	8
C[C>T]A	0	1	3	3	2	2	0	0	0	0	3	5	1	0	3	23
C[C>T]C	0	1	1	2	2	0	0	0	0	0	1	5	1	1	2	16
C[C>T]G	0	1	1	2	1	2	1	0	0	0	3	1	3	6	1	22
C[C>T]T	0	0	3	1	1	0	0	0	0	0	3	2	1	0	0	11
G[C>T]A	0	0	1	2	0	1	0	0	0	0	0	9	1	0	0	14
G[C>T]C	2	0	4	2	1	1	0	0	0	0	1	0	3	0	1	15
G[C>T]G	0	0	0	0	4	2	0	0	0	0	2	3	3	1	2	17
G[C>T]T	0	0	2	1	0	0	1	0	0	0	0	2	0	1	0	7
T[C>T]A	1	0	2	3	1	1	0	0	0	0	2	6	2	3	4	25
T[C>T]C	0	0	3	3	1	0	0	0	0	0	5	7	2	4	2	27
T[C>T]G	0	0	1	2	1	1	0	1	0	0	0	2	1	2	1	12
T[C>T]T	0	0	1	1	3	3	1	0	0	0	2	5	1	4	0	21
A[T>A]A	0	0	0	0	0	0	0	0	0	0	0	0	0	0	0	0
A[T>A]C	0	0	0	1	0	0	0	0	0	0	0	1	0	0	0	2
A[T>A]G	0	0	0	0	0	0	1	0	0	0	0	1	0	0	0	2
A[T>A]T	0	0	0	0	1	0	0	0	0	0	0	1	0	0	0	2
C[T>A]A	1	1	0	1	0	0	0	0	0	0	1	0	1	0	0	5
C[T>A]C	0	0	4	0	1	0	0	0	0	0	0	0	0	2	1	8
C[T>A]G	0	0	0	0	1	0	0	0	0	0	0	0	0	1	1	3
C[T>A]T	0	0	0	0	1	0	0	0	0	0	0	4	1	1	0	7
G[T>A]A	0	0	1	2	2	2	0	1	0	1	0	1	0	0	2	12
G[T>A]C	0	0	0	2	0	0	0	1	0	0	0	1	0	0	0	4
G[T>A]G	0	0	0	1	1	0	0	1	0	0	0	0	0	1	0	4
G[T>A]T	0	0	1	0	2	2	0	0	0	0	1	0	0	0	0	6
T[T>A]A	0	0	1	0	0	0	0	0	0	0	0	1	1	0	0	3
T[T>A]C	0	0	0	1	0	0	0	0	0	0	0	1	0	1	1	4
T[T>A]G	0	0	0	0	0	0	0	0	0	0	0	0	0	1	0	1
T[T>A]T	0	0	0	1	0	0	0	0	0	1	2	1	0	3	1	9
A[T>C]A	0	0	0	0	0	0	0	0	0	0	0	0	0	2	0	2
A[T>C]C	0	0	1	1	0	0	0	0	0	0	1	1	0	0	0	4
A[T>C]G	0	1	1	0	0	0	0	0	0	0	0	2	0	0	1	5
A[T>C]T	0	0	0	0	1	0	0	0	0	0	0	2	0	0	3	6
C[T>C]A	0	0	0	0	0	0	0	0	0	0	0	0	0	0	0	0
C[T>C]C	0	0	0	0	0	1	0	0	0	0	1	2	0	0	0	4
C[T>C]G	0	0	0	2	0	0	0	0	0	0	1	2	0	2	0	7
C[T>C]T	0	0	1	2	0	0	1	1	0	0	0	1	0	0	1	7
G[T>C]A	0	0	0	0	0	0	0	0	0	0	0	0	0	0	0	0
G[T>C]C	0	0	0	0	1	1	0	0	0	0	0	2	0	0	0	4
G[T>C]G	0	1	0	0	0	0	0	0	0	0	0	0	0	0	0	1
G[T>C]T	1	0	1	2	0	0	1	0	0	0	2	2	1	0	0	10
T[T>C]A	0	0	0	0	0	0	0	0	0	0	0	0	0	0	0	0
T[T>C]C	0	0	0	1	2	2	0	0	0	0	3	2	2	1	2	15
T[T>C]G	0	0	0	0	0	0	0	0	0	0	0	0	1	0	0	1
T[T>C]T	0	0	0	2	0	0	0	0	0	0	0	1	0	0	0	3
A[T>G]A	0	0	0	0	0	0	0	0	0	0	0	0	0	0	0	0
A[T>G]C	0	0	0	0	0	0	0	0	0	0	0	0	0	0	0	0
A[T>G]G	0	1	1	0	0	1	0	0	0	0	0	0	0	1	1	5
A[T>G]T	0	0	0	0	1	0	0	0	0	0	1	3	0	0	1	6
C[T>G]A	0	0	0	0	0	0	0	0	0	0	1	0	0	0	0	1
C[T>G]C	0	1	1	0	0	0	0	0	0	0	2	0	0	0	0	4
C[T>G]G	0	0	2	1	0	0	0	0	0	0	1	1	0	1	1	7
C[T>G]T	0	0	0	0	1	1	0	0	0	0	1	1	0	1	1	6
G[T>G]A	0	0	0	0	0	0	0	0	0	0	0	0	0	0	0	0
G[T>G]C	0	0	0	0	0	0	0	0	0	0	0	0	0	0	1	1
G[T>G]G	0	0	0	0	0	0	0	0	0	0	0	0	0	2	1	3
G[T>G]T	0	0	0	0	0	0	0	0	0	0	2	0	0	0	0	2
T[T>G]A	0	0	0	0	0	0	0	0	0	0	0	1	0	0	0	1
T[T>G]C	0	0	0	0	0	0	0	0	0	0	0	1	1	0	0	2
T[T>G]G	0	0	0	1	0	0	0	0	0	0	0	4	0	0	0	5
T[T>G]T	0	0	0	0	0	0	0	0	0	0	0	0	0	0	0	0
Total	7	9	81	70	58	44	11	8	0	3	74	152	51	72	60
