# Supplementary material for: APOBEC3 Activity Promotes the Survival and Evolution of Drug-Tolerant Persister Cells during EGFR Inhibitor Resistance in Lung Cancer
Source: Cancer Res Commun. 2025 May 21;5(5):825–40. doi: 10.1158/2767-9764.CRC-24-0442 (PMC12093302; doi:10.1158/2767-9764.CRC-24-0442)
Supplement: Supplementary File 2 — GSEA results showing gene sets enriched in A3B-expressing cells (on_NR) compared to cells not expressing A3B (off_NR). [file crc-24-0442_supplementary_file_2_suppsm2.xlsx]

## Sheet: Sheet1
Supplementary File 2. GSEA results showing gene sets enriched in A3B-expressing cells (on_NR) compared to cells not expressing A3B (off_NR).
comparisons	gene.collection	pathway	pval	padj	log2err	ES	NES	size	leadingEdge
on_NR_vs_off_NR.txt	h.all.v2023.1.Hs.symbols.gmt	HALLMARK_ADIPOGENESIS	2.06768e-08	3.44613e-07	0.733762	0.489452	1.99393	176	IDH1,SSPN,PHYH,PDCD4,UQCR10,DNAJB9,CAT,PPARG,CCNG2,SQOR,ECH1,TST,PPM1B,NDUFA5,PGM1,GPX4,UQCRC1,HADH,BCL2L13,SDHB,ACAA2,AIFM1,SDHC,STAT5A,CRAT,CMPK1,SCP2,DRAM2,MDH2,GHITM,RTN3,ANGPT1,REEP5,DBT,PRDX3,HIBCH,AGPAT3,ME1,REEP6,POR,RAB34,LIFR,COQ5,GPX3,MTCH2,SUCLG1,DNAJC15,MGST3,IMMT,CPT2,GPHN,IFNGR1,DLD,PEMT,PREB,TKT,FAH,TALDO1,COX7B,JAGN1,ARAF,SOD1,UBQLN1
on_NR_vs_off_NR.txt	h.all.v2023.1.Hs.symbols.gmt	HALLMARK_ALLOGRAFT_REJECTION	0.000134882	0.000674412	0.518848	0.442053	1.70847	111	WARS1,UBE2D1,AARS1,B2M,HLA-E,IL27RA,CSF1,CTSS,MTIF2,LTB,TAPBP,MRPL3,IFNGR2,DYRK3,EIF3D,CD74,DARS1,TLR3,ICAM1,NPM1,BCL3,HLA-A,GBP2,BCL10,RIPK2,RPS3A,TNF,MMP9,TIMP1,ABCE1,NCF4,NME1,GLMN,IFNGR1,EIF3J,STAT1,NCK1,ABI1,IL6,CCL22,RARS1,FAS,BCAT1,FYB1,HLA-DMA,IL1B
on_NR_vs_off_NR.txt	h.all.v2023.1.Hs.symbols.gmt	HALLMARK_ANDROGEN_RESPONSE	0.00808895	0.0202224	0.38073	0.386978	1.46328	92	SPDEF,SEC24D,VAPA,B2M,DNAJB9,UBE2J1,IQGAP2,TMEM50A,ACSL3,NCOA4,PGM3,NDRG1,NGLY1,XRCC6,GUCY1A1,SRP19,KRT19,GNAI3,GSR,LIFR,INSIG1,STEAP4,TNFAIP8,XRCC5,MAP7
on_NR_vs_off_NR.txt	h.all.v2023.1.Hs.symbols.gmt	HALLMARK_APICAL_JUNCTION	0.00015527	0.000705773	0.518848	-0.457762	-1.64616	149	ACTN4,ITGB4,EVL,ITGA3,LAMC2,ICAM5,CD274,MYH9,TRAF1,PKD1,LAMB3,VAV2,PLCG1,INPPL1,CLDN15,ACTN1,SPEG,CNN2,LAMA3,ACTG1,TSPAN4,IKBKG,TAOK2,ZYX,BMP1,TIAL1,VCL,ADRA1B,ADAM15,CALB2,AKT2,MAPK11,WNK4,COL17A1,MAPK13,IRS1,SLIT2,FSCN1,AMH,AKT3,FLNC,SDC3,CLDN9,LIMA1,MSN
on_NR_vs_off_NR.txt	h.all.v2023.1.Hs.symbols.gmt	HALLMARK_BILE_ACID_METABOLISM	0.00216342	0.00676067	0.431708	0.446691	1.63806	78	IDH2,IDH1,HSD17B4,PHYH,ACSL1,CAT,PEX13,HSD17B11,NUDT12,PECR,ATXN1,PEX12,SCP2,CYP39A1,HACL1,ISOC1,FDXR,PEX19,PEX11A,CYP8B1,SOD1,BCAR3,HSD17B6,SLC27A5,LONP2,GSTK1,PEX7,RXRA,PEX26,ACSL5,SLC27A2,LCK
on_NR_vs_off_NR.txt	h.all.v2023.1.Hs.symbols.gmt	HALLMARK_COMPLEMENT	0.00142163	0.00507726	0.45506	0.383551	1.53327	151	ERAP2,APOBEC3F,C1S,S100A9,PRCP,MSRB1,CTSB,PLAT,PSMB9,IRF2,CTSS,C1R,CTSH,GNB4,CASP10,HSPA5,LTA4H,CASP3,PLA2G4A,GNG2,PIK3CA,APOC1,GNAI2,TIMP1,GNAI3,ME1,ANXA5,SRC,KYNU,CP,LAP3,CTSL,CA2,IRF1,CXCL1,IL6,PFN1,CPM,HSPA1A,CASP9
on_NR_vs_off_NR.txt	h.all.v2023.1.Hs.symbols.gmt	HALLMARK_EPITHELIAL_MESENCHYMAL_TRANSITION	7.05896e-05	0.000441185	0.538434	-0.478049	-1.71335	146	LOXL1,LAMC2,FLNA,TNFAIP3,COL7A1,PMEPA1,PTHLH,PLOD3,FSTL3,CD59,LAMA3,VEGFA,TNC,SLC6A8,THBS1,COL6A2,SERPINE2,BMP1,SPP1,TPM2,TGM2,SDC1,ENO2,GLIPR1,PVR,MFAP5,SERPINE1,TFPI2,QSOX1,NT5E,CCN2,SCG2,TNFRSF12A,ACTA2,GPC1,GEM,MCM7,TPM4,MMP1,SLIT2,OXTR,COL5A1,DKK1,RHOB,COL4A2,NID2
on_NR_vs_off_NR.txt	h.all.v2023.1.Hs.symbols.gmt	HALLMARK_FATTY_ACID_METABOLISM	6.71485e-08	6.56048e-07	0.704976	0.516728	2.04228	131	PSME1,IDH1,UBE2L6,HSD17B4,ACSL1,HSDL2,UGDH,OSTC,HADHB,CRYZ,ECH1,GSTZ1,BLVRA,LDHA,HSD17B11,HADH,MDH1,ACAA2,HMGCL,SDHC,CRAT,EHHADH,MDH2,TP53INP2,HSD17B10,NBN,AUH,SUCLA2,APEX1,PDHB,BCKDHB,HIBCH,ME1,REEP6,ETFDH,GABARAPL1,SDHD,MIX23,ACSS1,ALDH3A2,METAP1,SUCLG1,CA2,CPT2,DLD,RDH11,IDH3B,CBR1
on_NR_vs_off_NR.txt	h.all.v2023.1.Hs.symbols.gmt	HALLMARK_GLYCOLYSIS	0.000347241	0.00133554	0.498493	0.38048	1.55215	175	IDH1,PLOD2,GNPDA1,HAX1,FUT8,GCLC,UGP2,MPI,P4HA1,GFPT1,PAM,COPB2,LDHA,PDK3,PGM2,KDELR3,CLDN3,MDH1,HSPA5,PC,GNE,SDHC,FAM162A,ECD,HOMER1,DDIT4,MDH2,KIF20A,HMMR,GMPPA,EGLN3,PYGL,AGL,PLOD1,BPNT1,CHST4,CHST6,PKM,MXI1,ME1,VLDLR,ELF3,AK3,IER3,PGLS,SRD5A3,CASP6,DEPDC1,AK4,DLD,G6PD,AKR1A1,AURKA,TALDO1,TXN,RARS1,GLCE,TPI1,SOD1,KIF2A,P4HA2
on_NR_vs_off_NR.txt	h.all.v2023.1.Hs.symbols.gmt	HALLMARK_HEME_METABOLISM	0.0056857	0.0149624	0.407018	0.338339	1.36031	158	DCAF11,ALDH6A1,CAT,GCLC,BPGM,SDCBP,CTSB,NFE2,PDZK1IP1,SMOX,BLVRA,BNIP3L,NARF,PRDX2,PC,SLC6A9,NCOA4,HDGF,TCEA1,HTATIP2,FN3K,TFDP2,FBXO7,SLC11A2,MKRN1,DCUN1D1,MXI1,CLCN3,CCDC28A,BLVRB,TOP1,ABCG2,BTG2,PGLS,MGST3,CA2,HEBP1,CDC27,KLF3,AQP3,GDE1,ATG4A,TRAK2,CIR1,FECH,P4HA2,DAAM1,BACH1
on_NR_vs_off_NR.txt	h.all.v2023.1.Hs.symbols.gmt	HALLMARK_IL6_JAK_STAT3_SIGNALING	0.00424535	0.0117926	0.407018	0.460716	1.59957	59	HAX1,TNFRSF1A,CSF1,IFNAR1,LEPR,LTB,IL1R1,PDGFC,IFNGR2,IL18R1,PTPN2,TNF,IFNGR1,IRF1,STAT1,CXCL1,TNFRSF1B,IL15RA,IL6,FAS,STAM2,IL1B,CD9
on_NR_vs_off_NR.txt	h.all.v2023.1.Hs.symbols.gmt	HALLMARK_INTERFERON_ALPHA_RESPONSE	3.31789e-08	4.14736e-07	0.719513	0.632989	2.29693	75	PSMB8,PSME1,LAMP3,C1S,PSME2,UBE2L6,NMI,WARS1,B2M,TRIM5,BST2,CSF1,PSMB9,IRF2,PARP9,SP110,TRIM21,NCOA7,CD74,OAS1,PARP14,GBP2,RIPK2,HLA-C,IFITM3,ELF1,DDX60,HERC6,LAP3,MVB12A,IRF1,PARP12,UBA7,IFIT2,PSMA3,IFI35,MX1,IFIT3,LY6E,PROCR,TENT5A,TAP1
on_NR_vs_off_NR.txt	h.all.v2023.1.Hs.symbols.gmt	HALLMARK_INTERFERON_GAMMA_RESPONSE	4.28233e-07	3.05881e-06	0.674963	0.502262	1.99181	134	PSMB8,PSME1,APOL6,C1S,PSME2,UBE2L6,NMI,WARS1,SSPN,SOD2,B2M,BPGM,BST2,PSMB9,IRF2,SP110,TRIM21,C1R,NFKBIA,TAPBP,CD74,ST3GAL5,SPPL2A,CASP3,PSMB2,ICAM1,PLA2G4A,PTGS2,PTPN2,PARP14,HLA-A,RIPK2,SRI,MTHFD2,IFITM3,DDX60,HLA-B,HERC6,SAMHD1,LAP3,IRF1,ISOC1,STAT1,IL15RA,OAS3,IL6,LYSMD2,PARP12,IFIT2,PSMA3,FAS,IFI35,ARID5B,MX1,IFIT3,HLA-DMA,CIITA,LY6E,VAMP8
on_NR_vs_off_NR.txt	h.all.v2023.1.Hs.symbols.gmt	HALLMARK_MTORC1_SIGNALING	7.09317e-10	1.77329e-08	0.801216	0.508688	2.10277	191	PSAT1,XBP1,SLC2A3,PHGDH,TRIB3,ADD3,IDH1,PLOD2,WARS1,SSR1,CCNG1,EIF2S2,GCLC,HSP90B1,SERP1,P4HA1,PSPH,LDHA,PGM1,PPA1,CALR,PSMA4,SKAP2,ACSL3,HSPA4,PIK3R3,HSPA5,DDIT4,LTA4H,RAB1A,TCEA1,USO1,EGLN3,BUB1,SHMT2,UFM1,SERPINH1,EPRS1,DHFR,MTHFD2,ME1,SEC11A,VLDLR,GSR,BTG2,SDF2L1,INSIG1,AK4,IMMT,CACYBP,RDH11,G6PD,GAPDH,AURKA,FDXR,TMEM97,STIP1,PSMA3,SQSTM1,BCAT1,SYTL2,TPI1,CTSC,CANX,TES,RPN1,COPS5,ACTR2,HPRT1,…
on_NR_vs_off_NR.txt	h.all.v2023.1.Hs.symbols.gmt	HALLMARK_MYC_TARGETS_V1	7.87258e-08	6.56048e-07	0.704976	0.462567	1.91952	199	EIF2S2,LDHA,IMPDH2,PSMA4,PTGES3,AIMP2,ILF2,XPOT,GLO1,NAP1L1,RACK1,RPL6,IARS1,RPL14,CLNS1A,EIF3D,HNRNPR,HNRNPC,SSB,MRPS18B,YWHAE,KARS1,HDGF,PSMB2,APEX1,NPM1,TOMM70,PHB2,CCT7,LSM2,HDDC2,PSMD7,CCT4,XRCC6,EPRS1,PRDX3,SRSF3,RPL34,YWHAQ,DEK,AP3S1,SNRPB2,PABPC1,ABCE1,PSMB3,HDAC2,PWP1,CCT3,NME1,VDAC3,RPS5,RSL1D1,SNRPD3,EIF3J,CCT5,PSMD1,EIF4E,ERH,RAN,CCNA2,RANBP1,MAD2L1,CUL1,SET,VDAC1,CANX,FBL,CDC20,COPS5…
on_NR_vs_off_NR.txt	h.all.v2023.1.Hs.symbols.gmt	HALLMARK_OXIDATIVE_PHOSPHORYLATION	2.29018e-13	1.14509e-11	0.932595	0.543904	2.25351	196	IDH2,IDH1,PHYH,UQCR10,HADHA,ALDH6A1,HADHB,ECH1,LDHA,ATP5PF,NDUFA5,GPX4,UQCRC1,ALAS1,TOMM22,COX7A2L,RHOT1,MDH1,SDHB,PDK4,ACAA2,AIFM1,NDUFB5,SDHC,ETFA,MDH2,HSD17B10,SUCLA2,MRPL11,TOMM70,PHB2,PDHX,MRPL35,NQO2,PDHB,MPC1,PRDX3,OAT,ATP5F1C,UQCRC2,ATP5PB,ATP5MC2,POR,NDUFB4,ACAT1,ETFDH,ATP6V1H,NDUFS1,MRPS15,MRPS30,ATP5F1A,SDHD,NDUFS8,MRPS22,SUCLG1,VDAC3,MGST3,IMMT,ISCU,DLD,IDH3B,ATP6V1E1,COX7A2,COX7B,NDU…
on_NR_vs_off_NR.txt	h.all.v2023.1.Hs.symbols.gmt	HALLMARK_PEROXISOME	0.0016509	0.005503	0.45506	0.459918	1.71526	84	IDH2,IDH1,HSD17B4,DHRS3,SOD2,ACSL1,CAT,PEX13,ECH1,CRABP2,HSD17B11,ATXN1,HMGCL,CRAT,SCP2,EHHADH,CDK7,BCL10
on_NR_vs_off_NR.txt	h.all.v2023.1.Hs.symbols.gmt	HALLMARK_PROTEIN_SECRETION	0.000171386	0.000714108	0.518848	0.478673	1.81	92	SEC24D,SSPN,ARFGAP3,TMED10,PAM,COPB2,BET1,SNX2,VPS45,TMED2,SCAMP1,SGMS1,ARFIP1,USO1,RAB9A,TSG101,COPB1,CLCN3,AP3S1,RAB2A,ANP32E,ATP6V1H,RAB5A,ERGIC3,PPT1,AP3B1,ADAM10,RAB14,NAPG,CTSC,SOD1,VAMP3,ICA1,ARF1,VAMP7,LAMP2
on_NR_vs_off_NR.txt	h.all.v2023.1.Hs.symbols.gmt	HALLMARK_UNFOLDED_PROTEIN_RESPONSE	8.46547e-05	0.000470304	0.538434	0.478624	1.84074	110	PSAT1,XBP1,PDIA6,SSR1,DNAJB9,HSP90B1,SERP1,TARS1,DNAJC3,CALR,KDELR3,XPOT,DDX10,IARS1,HSPA5,DDIT4,EIF4EBP1,HYOU1,NPM1,PAIP1,SPCS1,SLC30A5,CHAC1,MTHFD2,SEC11A,PARN,ATF4,KIF5B,IMP3,HERPUD1,SDAD1,BANF1,CNOT2,EIF4E,PREB,NFYB,EIF4A3,FKBP14
on_NR_vs_off_NR.txt	h.all.v2023.1.Hs.symbols.gmt	HALLMARK_XENOBIOTIC_METABOLISM	0.00335466	0.00986666	0.431708	0.36743	1.46542	145	IDH1,ACOX2,CAT,NDRG2,GCLC,UGDH,TNFRSF1A,ECH1,SMOX,COMT,FBLN1,MCCC2,NQO1,ALAS1,PTGES3,NFS1,IL1R1,PDK4,CYP26A1,PC,KARS1,SHMT2,NINJ1,POR,MPP2,HACL1,GSR,PGD,ETFDH,BLVRB,GABARAPL1,KYNU,CASP6,AHCY,CA2,SSR3,SLC35B1,PEMT,PTGES,CBR1,PYCR1,FAH,AKR1C2,GSS,FBP1,TMEM97,GART,FAS,BCAT1,ADH5,DHRS7,HPRT1,CYB5A,ACP1,MT2A,DDAH2
