# Supplementary material for: APOBEC3 Activity Promotes the Survival and Evolution of Drug-Tolerant Persister Cells during EGFR Inhibitor Resistance in Lung Cancer
Source: Cancer Res Commun. 2025 May 21;5(5):825–40. doi: 10.1158/2767-9764.CRC-24-0442 (PMC12093302; doi:10.1158/2767-9764.CRC-24-0442)
Supplement: Table S2 — Genes commonly mutated in lung adenocarcinoma, squamous carcinoma, or small cell cancer, and genes differentially expressed across lung cancer subtypes. [file crc-24-0442_table_s2_suppst2.xlsx]

## Sheet: Supplementary Table S2.
Supplementary Table S2. Genes commonly mutated in lung adenocarcinoma, squamous carcinoma, or small cell cancer, and genes differentially expressed across lung cancer subtypes.
ACBD3
ADH1B
AGER
ALDH2
ANLN
APC
AQP1
AQP4
ARID1A
ASCL1
ATP11B
BCL2L1
BEX1
BPNT1
BRAF
BRCA1
C4BPA
CCND1
CCNE1
CDH1
CDK6
CDKN2A
CENPVL3
CKS2
CLDN18
COL22A1
COX6B2
COX6C
CREB3L2
CREBBP
CSTA
CTNNB1
CYP2B7P
DCX
DLGAP5
DLK1
DUSP19
EFNA4
EGFR
ELK1
EIF2B4
EYS
FAM83B
FAT2
FBXW7
FGFR1
FGFR2
FMN2
FOSL1
FOXP1
FPR1
GATA4
GATA6
GLI1
GLI2
GSTA1
HLA-A
HNF1A
HRAS
IRS2
KDM5B
KEAP1
KIT
KRAS
KRT5
LRRK2
MAPK9
MAPKBP1
MDM2
MECOM
MET
MGA
MLL2
MSMB
MYC
MYCL1
MYCN
NF1
NF1
NFE2L2
NKX2-1
NOTCH1
PARD6A
PAX1
PDGFRA
PFDN1
PI3K
PIK3CA
PTEN
RB1
RBL1
RBL2
RBM10
RGS7
RIT1
ROCK2
RPS27
S100A6
SCARNA17
SERPINB13
SETD2
SFTPC
SLC6A4
SMAD4
SMARCA4
SMARCB1
SOX2
SPP1
STK11
TCF21
TERC
TERT
TMSB15B
TNFAIP3
TOP2A
TP53
TP63
TPX2
TSC1
TUBB2B
U2AF1
UQCRB
WHSC1L1
ZNF117
ZNF254
ZNF492
ZNF675
ZNF85	129
ZNF91
ZZZ_ELK1
ZZZZ_ER
ZZZZ_FGFR
ZZZZ_Hedgehog
ZZZZ_HIST1H3B
ZZZZ_HIST1H3C
ZZZZ_HIST1H3I
ZZZZ_KIAA1211
ZZZZ_LOC727900
ZZZZ_LOC727929
ZZZZ_NOTCH
ZZZZZ_LOC732426
