# Supplementary material for: APOBEC3 Activity Promotes the Survival and Evolution of Drug-Tolerant Persister Cells during EGFR Inhibitor Resistance in Lung Cancer
Source: Cancer Res Commun. 2025 May 21;5(5):825–40. doi: 10.1158/2767-9764.CRC-24-0442 (PMC12093302; doi:10.1158/2767-9764.CRC-24-0442)
Supplement: Table S3 — Genes from Supplementary Table 2 that were mutated in gefitinib-resistant PC9 cells but not parental PC9 cells. [file crc-24-0442_table_s3_suppst3.xlsx]

## Sheet: Supplementary Table S3
Supplementary Table S3. Genes from Supplementary Table 2 that were mutated in gefitinib-resistant PC9 cells but not parental PC9 cells.
Sample	Gene		Chrom	Position	REF	ALT	Depth in PC9	Genotype	Allele Fraction	Depth	Ref Depth	Alt Depth
PC9_off_GRC	COL22A1	Missense_Mutation	chr8	138703343	T	C	50	T/C	0.153	41	36	5
PC9_off_GRD	EGFR	Missense_Mutation	chr7	55181378	C	T	190	C/T	0.103	176	159	17
PC9_off_GRD	MGA	Missense_Mutation	chr15	41742635	C	G	28	C/G	0.305	40	28	12
PC9_off_GRE	EGFR	Missense_Mutation	chr7	55181378	C	T	190	C/T	0.094	180	162	18
PC9_off_GRE	MGA	Missense_Mutation	chr15	41742635	C	G	28	C/G	0.476	48	23	25
PC9_on_GRA	BRCA1	Missense_Mutation	chr17	43092062	C	A	56	C/A	0.202	89	71	18
PC9_on_GRA	EGFR	Missense_Mutation	chr7	55181378	C	T	190	C/T	0.132	227	198	29
PC9_on_GRA	RBL1	Missense_Mutation	chr20	37035398	C	T	31	C/T	0.578	47	21	26
PC9_on_GRC	DUSP19	Missense_Mutation	chr2	183095443	C	G	80	C/G	0.195	99	80	19
PC9_on_GRC	EGFR	Missense_Mutation	chr7	55181378	C	T	190	C/T	0.113	201	180	21
PC9_on_GRD	EGFR	Missense_Mutation	chr7	55181378	C	T	190	C/T	0.086	246	226	20
PC9_on_GRD	MYC	Missense_Mutation	chr8	127738329	T	A	77	T/A	0.309	59	40	19
PC9_on_GRF	EGFR	Missense_Mutation	chr7	55181378	C	T	190	C/T	0.094	186	170	16
These GR samples do not have evidence for EGFR pT790M at chr7:55181378
PC9_on_GRB
PC9_off_GRA
PC9_off_GRC
